# Supplementary material for: Enhanced Anti-Tumor Activity of Cetuximab-Modified Nanostructured Lipid Carriers Loaded with Para-Quinone Methide Derivative p-QM-1h
Source: Int J Mol Sci. 2026 Apr 20;27(8):3674. doi: 10.3390/ijms27083674 (PMC13115955; doi:10.3390/ijms27083674)
Supplement: Supplementary file 1 [file ijms-27-03674-s001.zip]

Archive with 1 entries (1 files):
- ijms-4185995-supplementary.pdf
